# Supplementary material for: Antisaccade Performance in Adolescent Obsessive–Compulsive Disorder: Evidence from a Familial-Risk Design
Source: J Eye Mov Res. 2026 Jul 15;19(4):78. doi: 10.3390/jemr19040078 (PMC13397853; doi:10.3390/jemr19040078)
Supplement: Supplementary file 1 [file jemr-19-00078-s001.zip]

Archive with 1 entries (1 files):
- jemr-4403097-Supplementary Material.pdf
